# Supplementary material for: Total Water and Energy Intake Among Preschool Children in China: A Cross-Sectional Analysis Based on National Survey Data
Source: Nutrients. 2025 Aug 15;17(16):2645. doi: 10.3390/nu17162645 (PMC12389339; doi:10.3390/nu17162645)
Supplement: Supplementary file 1 [file nutrients-17-02645-s001.zip]

Archive with 1 entries (1 files):
- nutrients-3803306-supplementary.pdf
